# Supplementary material for: Effects of Oil and Processing Conditions on Formation of Heterocyclic Amines and Polycyclic Aromatic Hydrocarbons in Pork Fiber
Source: Foods. 2023 Sep 20;12(18):3504. doi: 10.3390/foods12183504 (PMC10528247; doi:10.3390/foods12183504)
Supplement: Supplementary file 1 [file foods-12-03504-s001.zip]

Archive with 1 entries (1 files):
- foods-2569490-supplementary.pdf
